# Supplementary material for: Removal of Parasite Transmission Stages from Berries Using Washing Procedures Suitable for Consumers
Source: Foods. 2021 Feb 23;10(2):481. doi: 10.3390/foods10020481 (PMC7926854; doi:10.3390/foods10020481)
Supplement: Supplementary file 1 [file foods-10-00481-s001.zip]

Archive with 1 entries (1 files):
- foods-1094607-supplementary.pdf
